# Supplementary material for: A Standardised Exercise Protocol to Induce Oxidative Stress in Humans: Validation with a Dietary Polyphenol Intervention
Source: Nutrients. 2025 Sep 16;17(18):2971. doi: 10.3390/nu17182971 (PMC12472591; doi:10.3390/nu17182971)
Supplement: Supplementary file 1 [file nutrients-17-02971-s001.zip]

Archive with 1 entries (1 files):
- nutrients-3845300-supplementary.pdf
